# Supplementary material for: Enzyme-mimetic self-catalyzed polymerization of polypeptide helices
Source: Nat Commun. 2019 Nov 29;10:5470. doi: 10.1038/s41467-019-13502-w (PMC6884638; doi:10.1038/s41467-019-13502-w)
Supplement: Supplementary file 6 — Source Data [file 41467_2019_13502_MOESM6_ESM.xlsx]

## Sheet: Figure 2c
[M]0/[I]0 = 100
1. [M]0 = 0.4 M							2. [M]0 = 0.3 M							3. [M]0 = 0.2 M
Time (min)	Remaining NCA (%)						Time (min)	Remaining NCA (%)						Time (min)	Remaining NCA (%)
	Run 1	Run 2	Run 3	Average	s.d.			Run 1	Run 2	Run 3	Average	s.d.			Run 1	Run 2	Run 3	Average	s.d.
2.5	99.2923	99.4129	99.3221	99.3424	0.062849		2.5	99.252	99.7235	99.4685	99.4813	0.236003		2.5	99.4735	99.4642	99.3084	99.4154	0.0927563
4.5	97.1066	98.5081	98.119	97.9112	0.723451		4.5	98.643	98.3042	98.5475	98.4982	0.174718		5.5	98.5293	97.4713	97.977	97.9925	0.529149
6.5	96.2141	97.3445	96.2108	96.5898	0.653599		6.5	97.3141	96.772	97.4787	97.1883	0.369748		8.5	96.6511	96.1236	96.2577	96.3442	0.274161
8.5	95.8781	96.8874	95.4561	96.0739	0.735439		8.5	96.2821	95.5547	93.0389	94.9586	1.70182		11.5	95.214	93.2433	95.5314	94.6629	1.23958
10.5	94.9121	94.7874	94.1901	94.6299	0.385949		10.5	95.4951	94.6463	94.0871	94.7428	0.708952		14.5	93.806	92.3177	94.8569	93.6602	1.27586
12.5	94.0551	93.9356	93.5855	93.8588	0.244059		12.5	92.7382	94.0875	92.5953	93.1403	0.823342		17.5	94.0046	91.9818	92.1306	92.7057	1.12739
14.5	93.0923	94.302	92.2914	93.2286	1.01221		14.5	92.1524	93.516	92.3054	92.658	0.747047		20.5	92.4472	91.1697	91.5623	91.7264	0.654372
16.5	91.9155	93.2831	90.8692	92.0226	1.21052		16.5	91.2298	91.0918	91.8663	91.396	0.413094		23.5	91.9675	91.2088	91.1517	91.4427	0.455383
18.5	90.6241	91.9772	89.3528	90.6513	1.31242		18.5	91.0196	90.8305	91.3782	91.0761	0.278199		26.5	91.2749	90.2475	90.413	90.6451	0.551621
20.5	89.0565	90.6546	87.322	89.011	1.66678		20.5	90.3265	89.965	91.0989	90.4634	0.579225		29.5	90.3453	89.1963	89.5974	89.713	0.583194
22.5	87.4878	89.0555	85.3501	87.2978	1.85999		22.5	89.2231	89.5466	90.3669	89.7122	0.58958		32.5	89.8696	88.6179	89.1209	89.2028	0.629856
24.5	85.878	87.2316	83.2671	85.4589	2.0152		24.5	88.8238	88.4861	89.8774	89.0624	0.725652		35.5	89.2441	87.8875	88.435	88.5222	0.682483
26.5	83.9523	85.8505	80.7203	83.5077	2.59381		26.5	88.08	87.2316	89.1625	88.158	0.967799		38.5	88.4589	87.2862	87.8831	87.876	0.586379
28.5	81.6813	83.7665	77.9287	81.1255	2.9583		28.5	87.1708	86.732	88.3063	87.403	0.812429		41.5	87.8601	86.3495	86.9649	87.0581	0.759621
30.5	80.6487	81.802	76.0164	79.489	3.06213		30.5	86.0571	86.0225	87.7534	86.611	0.989523		44.5	87.0928	85.7277	86.472	86.4308	0.683463
32.5	77.9298	79.3916	72.948	76.7564	3.37826		32.5	84.9835	84.7883	86.6872	85.4863	1.04453		47.5	86.543	84.8959	85.6904	85.7098	0.82372
34.5	75.1421	76.8615	69.4189	73.8075	3.89668		34.5	83.4994	83.5288	86.159	84.3957	1.5271		50.5	85.8219	84.4482	84.8479	85.0394	0.706597
36.5	72.5864	75.1108	65.5919	71.0963	4.93128		36.5	82.2283	82.3323	84.9354	83.1653	1.53383		53.5	84.9302	83.7164	84.2329	84.2931	0.609129
38.5	70.0666	72.7005	61.7906	68.1859	5.69291		38.5	80.6654	80.8256	84.088	81.8597	1.93143		56.5	84.19	83.0478	83.4461	83.5613	0.579748
40.5	67.1875	69.8469	57.7249	64.9197	6.37125		40.5	79.1529	79.5817	84.0048	80.9131	2.686		59.5	83.4758	82.2544	83.0353	82.9219	0.618568
42.5	64.1976	67.3024	53.4798	61.6599	7.25234		42.5	77.5305	77.8593	82.4725	79.2875	2.76324		62.5	82.7208	81.6383	81.3815	81.9135	0.710787
44.5	60.5883	64.043	52.1045	58.9119	6.14327		44.5	76.1051	76.357	81.4424	77.9682	3.0114		65.5	81.9056	80.8619	80.5661	81.1112	0.703714
46.5	57.2696	60.8623	48.5315	55.5545	6.34179		46.5	74.2291	74.6359	79.8839	76.2496	3.15391		68.5	81.0702	80.085	79.5084	80.2212	0.78974
48.5	53.7419	57.5388	44.5995	51.96	6.65116		48.5	73.2844	72.9342	78.7253	74.9813	3.24713		71.5	80.1711	79.4219	78.6638	79.4189	0.753639
50.5	51.4523	54.3401	40.8594	48.8839	7.09787		50.5	71.4313	71.5006	77.5009	73.4776	3.48446		74.5	78.8657	78.5625	77.8246	78.4176	0.535456
52.5	49.2338	52.2963	37.6942	46.4081	7.70026		52.5	69.4431	69.9192	75.9431	71.7685	3.62315		77.5	78.0756	77.5652	76.648	77.4296	0.723414
54.5	44.1608	48.4283	34.7825	42.4572	6.98061		54.5	67.3227	68.0952	74.2468	69.8883	3.79435		80.5	76.9138	76.2136	75.4213	76.1829	0.746717
56.5	43.068	45.2151	31.8807	40.0546	7.15973		56.5	65.0714	65.9873	72.6991	67.9193	4.16472		83.5	75.9093	75.2887	74.1257	75.1079	0.905465
58.5	40.0049	44.1374	29.371	37.8378	7.61798		58.5	63.0999	64.2222	71.2535	66.1919	4.41928		86.5	74.3492	74.0907	73.0542	73.8313	0.68533
60.5	37.2082	41.3257	26.8987	35.1442	7.43163		60.5	60.9529	61.825	69.5098	64.0959	4.70883		89.5	73.351	72.9949	71.5122	72.6194	0.975233
62.5	34.5663	38.441	24.372	32.4597	7.26717		62.5	58.8715	59.5229	67.7665	62.0536	4.9582		92.5	71.7446	71.579	70.0433	71.1223	0.9381
64.5	32.1253	35.8521	21.6043	29.8606	7.38899		64.5	56.8756	57.3235	65.9858	60.0616	5.13534		95.5	70.3393	70.2591	68.4835	69.694	1.04908
66.5	29.7074	33.4537	19.7401	27.6337	7.08807		66.5	54.9723	54.957	64.1156	58.015	5.28333		98.5	68.746	68.986	67.1036	68.2785	1.02463
68.5	27.595	31.1152	18.1055	25.6052	6.72922		68.5	52.9556	52.5741	62.2781	55.936	5.4958		101.5	67.3047	68.2527	65.6125	67.0566	1.33748
70.5	25.8251	29.1297	16.332	23.7623	6.64357		70.5	50.1784	51.8938	60.8614	54.3112	5.73711		104.5	66.5148	66.7846	64.3709	65.8901	1.3226
72.5	24.0277	27.2042	14.5984	21.9434	6.55629		72.5	47.9474	49.5764	58.8418	52.1219	5.87639		107.5	64.1499	65.6169	62.8927	64.2198	1.36348
74.5	20.9862	25.4312	13.3214	19.9129	6.1258		74.5	45.5099	47.4102	56.6856	49.8686	5.9797		110.5	62.6005	64.1156	61.4649	62.727	1.32985
76.5	19.5941	22.2278	12.1486	17.9902	5.22755		76.5	45.2605	45.4059	54.6589	48.4418	5.3847		113.5	60.9585	61.9715	59.7137	60.8813	1.13088
78.5	18.3499	20.8006	11.0936	16.748	5.04788		78.5	43.2672	43.2223	52.5656	46.3517	5.38147		116.5	59.4545	60.0454	57.9421	59.1473	1.08478
80.5	17.221	19.4568	10.083	15.587	4.8959		80.5	41.4268	41.2274	50.364	44.3394	5.21841		119.5	57.5347	58.858	56.2735	57.5554	1.29239
82.5	16.0775	18.0976	9.33563	14.5036	4.58813		82.5	39.7891	39.4414	50.2989	43.1765	6.17063		122.5	56.3785	57.501	54.3859	56.0885	1.57764
84.5	14.8112	16.8625	8.57243	13.4154	4.3177		84.5	37.839	37.9619	48.3375	41.3795	6.02614		125.5	54.7873	55.8497	52.7407	54.4592	1.58025
86.5	13.6883	15.7403	7.37402	12.2675	4.36032		86.5	35.3296	36.1127	46.492	39.3114	6.23086		128.5	53.1129	53.8272	52.5514	53.1639	0.639424
88.5	12.6258	14.8149	6.74889	11.3965	4.17113		88.5	33.9338	34.614	45.464	38.0039	6.4696		131.5	50.9763	52.843	49.8861	51.2351	1.49534
90.5	11.8546	13.8869	6.49939	10.747	3.81628		90.5	32.1158	32.841	43.7444	36.2338	6.51454		134.5	49.2236	50.6812	48.3844	49.4297	1.16223
92.5	10.9962	13.0006	5.5821	9.85964	3.83763		92.5	30.6878	30.0803	41.9108	34.2263	6.66189		137.5	49.3569	49.0548	46.7234	48.3783	1.44119
94.5	10.0231	11.8632	5.13507	9.00714	3.47724		94.5	28.8624	29.0325	39.1651	32.3533	5.89975		140.5	47.7566	47.5584	45.0824	46.7991	1.49002
96.5	9.44061	11.0232	4.67947	8.38108	3.3019		96.5	27.4531	27.2236	37.5372	30.738	5.88944		143.5	46.1197	47.6495	43.6592	45.8095	2.01317
98.5	8.80697	10.314	4.32392	7.81495	3.1158		98.5	26.1693	26.6791	35.9747	29.6077	5.51989		146.5	44.6078	46.2112	42.1286	44.3159	2.05688
100.5	8.11804	9.66663	3.97702	7.2539	2.94159		100.5	25.0657	25.2086	34.314	28.1961	5.29876		149.5	43.0947	44.8056	40.7501	42.8835	2.03598
102.5	7.42541	8.99816	3.6443	6.68929	2.75179		102.5	23.7488	22.1422	32.663	26.1847	5.66763		152.5	41.9878	43.4092	39.4135	41.6035	2.02535
104.5	6.94384	8.33909	3.43296	6.23863	2.52795		104.5	21.4664	21.2082	31.2669	24.6471	5.73432		155.5	40.5546	42.3414	38.0312	40.3091	2.16556
106.5	6.50641	7.82478	3.08885	5.80668	2.44427		106.5	20.4734	20.2719	29.9045	23.5499	5.50414		158.5	39.1064	40.9908	36.7113	38.9362	2.14481
108.5	6.06057	7.32197	2.84398	5.40884	2.30904		108.5	19.5362	19.3433	28.6153	22.4983	5.29838		161.5	37.3106	39.6177	35.0437	37.324	2.28706
110.5	5.73613	6.77042	2.71483	5.07379	2.10736		110.5	18.8158	18.5712	27.4726	21.6198	5.0701		164.5	35.9633	37.7842	33.8349	35.8608	1.97666
112.5	5.30491	6.38107	2.48548	4.72382	2.01175		112.5	18.0299	17.5298	26.3678	20.6425	4.96459		167.5	34.7246	36.5062	32.5554	34.5954	1.97856
114.5	4.96327	5.97951	2.29564	4.41281	1.90263		114.5	17.1892	16.6618	25.0962	19.649	4.7247		170.5	33.5057	35.3442	31.0651	33.305	2.1466
116.5	4.69317	5.56114	2.15168	4.13533	1.77186		116.5	16.4086	15.8611	24.0177	18.7624	4.55939		173.5	32.3074	34.1326	30.0264	32.1555	2.05731
118.5	4.3934	5.24029	1.98287	3.87218	1.6901		118.5	15.6458	14.8937	23.2915	17.9437	4.64663		176.5	31.2025	33.0231	28.9631	31.0629	2.0336
120.5	4.13858	4.93707	1.83034	3.63533	1.61335		120.5	14.9172	14.2799	21.278	16.825	3.8695		179.5	30.1409	31.8381	27.9076	29.9622	1.97138
122.5	3.89794	4.65139	1.69917	3.41617	1.53395		122.5	14.2639	13.5747	20.4155	16.0847	3.76641		182.5	29.0816	30.8608	26.9563	28.9662	1.95481
							124.5	13.5938	12.9612	19.5432	15.3661	3.63131		185.5	28.019	29.7465	25.9769	27.9142	1.887
							126.5	13.0693	12.234	18.811	14.7048	3.58054		188.5	26.9743	28.8441	25.0813	26.9666	1.88137
							128.5	12.3161	11.5785	18.037	13.9772	3.53516		191.5	26.1114	27.8743	24.1301	26.0386	1.8732
							130.5	11.7573	10.9724	17.2749	13.3349	3.43466		194.5	25.2294	26.866	23.2986	25.1313	1.78573
							132.5	11.2704	10.4638	16.5066	12.7469	3.28085		197.5	24.3081	25.895	22.4612	24.2214	1.71858
							134.5	10.7184	9.92952	15.8094	12.1524	3.19146		200.5	23.4476	25.2154	21.3939	23.3523	1.91256
							136.5	10.2603	9.54367	15.1704	11.6581	3.06274		203.5	22.6623	24.3661	20.0725	22.367	2.16197
							138.5	9.78851	9.03306	14.5313	11.1176	2.98034		206.5	21.8183	23.6005	19.369	21.5959	2.12451
							140.5	9.33215	8.65709	13.9104	10.6332	2.85813		209.5	20.49	22.7346	18.7716	20.6654	1.98729
							142.5	8.9695	8.2591	13.271	10.1665	2.71189		212.5	19.8063	21.9658	18.1475	19.9732	1.91463
							144.5	8.54502	7.87825	12.7097	9.71099	2.61827		215.5	19.1275	21.2238	17.5619	19.3044	1.83736
							146.5	8.17518	7.49812	12.2289	9.30074	2.55837		218.5	18.5294	19.923	16.9785	18.477	1.47292
							148.5	7.83779	7.11955	11.7227	8.89334	2.47644		221.5	17.9666	19.3316	16.4664	17.9216	1.43315
							150.5	7.58335	6.8537	11.2162	8.55107	2.3367		224.5	17.4659	18.7505	15.9553	17.3906	1.3991
							152.5	7.29425	6.57396	10.8014	8.22321	2.26164		227.5	16.9853	18.2028	15.5404	16.9095	1.33283
							154.5	6.95835	6.29546	10.3507	7.86816	2.17531		230.5	16.4631	17.6668	15.0454	16.3918	1.31211
							156.5	6.67944	6.07127	9.95997	7.57023	2.0918		233.5	15.9723	17.1928	14.6412	15.9354	1.27622
							158.5	6.39637	5.82092	9.57677	7.26469	2.02289		236.5	15.6472	16.7641	14.2029	15.5381	1.28411
							160.5	6.12623	5.60783	9.23607	6.99004	1.96231		239.5	15.2503	16.5019	13.8485	15.2002	1.32743
							162.5	5.94015	5.36496	8.93628	6.74713	1.91755		242.5	14.8766	16.0172	13.4164	14.77	1.30369
							164.5	5.72632	5.15045	8.57822	6.485	1.83551		245.5	14.479	15.6435	13.0068	14.3764	1.32136
							166.5	5.53446	5.02291	8.27909	6.27882	1.75107		248.5	14.0768	15.1671	12.7123	13.9854	1.22999
							168.5	5.28228	4.79717	7.9956	6.02502	1.72372		251.5	13.6734	14.8631	12.3344	13.6236	1.26507
							170.5	5.15051	4.65807	7.74587	5.85148	1.65896		254.5	13.3187	14.457	12.0188	13.2649	1.21998
							172.5	4.99542	4.46164	7.50217	5.65308	1.62345		257.5	12.9661	14.1407	11.7168	12.9412	1.21212
							174.5	4.80618	4.34573	7.16686	5.43959	1.51347		260.5	12.6704	13.7358	11.3823	12.5962	1.17851
							176.5	4.66265	4.18395	6.98506	5.27722	1.49827		263.5	12.3942	13.4704	11.155	12.3399	1.15865
							178.5	4.54585	3.99926	6.8212	5.1221	1.49663		266.5	12.0444	13.0923	10.8203	11.9857	1.13718
							180.5	4.36941	3.90721	6.45898	4.91187	1.35962		269.5	11.7514	12.8059	10.5179	11.6917	1.14516
							182.5	4.24215	3.80361	6.30765	4.78447	1.33722		272.5	11.4588	12.5185	10.2823	11.4199	1.11863
							184.5	4.08381	3.66505	6.0849	4.61125	1.29328		275.5	11.1857	12.2293	10.0615	11.1588	1.08414
							186.5	3.92778	3.5516	5.91339	4.46426	1.269		278.5	10.9141	11.9692	9.84452	10.9093	1.06236
							188.5	3.86541	3.42328	5.86342	4.38404	1.30012		281.5	10.7312	11.7157	9.64607	10.6977	1.0352
							190.5	3.74044	3.34726	5.63658	4.24143	1.22412		284.5	10.4825	11.4606	9.41165	10.4516	1.02481
							192.5	3.6306	3.17885	5.44827	4.08591	1.20126		287.5	10.2082	11.1036	9.20468	10.1721	0.949966
							194.5	3.55723	3.13472	5.392	4.02798	1.20001		290.5	9.95362	10.9228	9.01441	9.96361	0.954236
							196.5	3.43671	3.00441	5.09033	3.84382	1.10094		293.5	9.82657	10.6942	8.81596	9.77892	0.940042
							198.5	3.31882	2.90585	4.95762	3.72743	1.0852		296.5	9.60472	10.4635	8.60353	9.55723	0.930873
							200.5	3.24855	2.80946	4.82778	3.6286	1.06148		299.5	9.40269	10.1873	8.47746	9.35583	0.855904
							202.5	3.13447	2.75532	4.68027	3.52336	1.01969		302.5	9.20706	10.1411	8.28909	9.21242	0.92603
							204.5	3.04345	2.69525	4.53511	3.4246	0.97736		305.5	8.98649	9.85063	8.11111	8.98274	0.869765
							206.5	2.98072	2.62964	4.45002	3.35346	0.965733		308.5	8.86554	9.73603	7.79991	8.80049	0.969698
							208.5	2.90927	2.53344	4.31571	3.25281	0.939487		311.5	8.66549	9.54538	7.83135	8.68074	0.857121
							210.5	2.82746	2.44524	4.19493	3.15588	0.919916		314.5	8.60241	9.38308	7.66648	8.55066	0.859469
							212.5	2.73499	2.40625	4.09653	3.07926	0.896189		317.5	8.41435	9.19882	7.50731	8.37349	0.846493
							214.5	2.68595	2.33781	4.02355	3.01577	0.889955		320.5	8.31931	9.005	7.38217	8.2355	0.814654
							216.5	2.62457	2.26803	3.91829	2.93696	0.868353		323.5	8.1679	8.8592	7.29173	8.10628	0.785548
							218.5	2.54765	2.19064	3.84748	2.86193	0.871985		326.5	7.99403	8.78003	7.14344	7.9725	0.818509
							220.5	2.48801	2.1396	3.73998	2.7892	0.841632		329.5	7.92971	8.62588	7.00469	7.85343	0.813287
							222.5	2.41891	2.1015	3.63339	2.71793	0.808542		332.5	7.73269	8.47028	6.87567	7.69288	0.798052
							224.5	2.38244	2.05429	3.56926	2.66866	0.797015		335.5	7.66301	8.3955	6.77699	7.61183	0.810464
							226.5	2.32434	1.97575	3.49017	2.59676	0.793108		338.5	7.503	8.20047	6.66692	7.4568	0.767819
							228.5	2.25298	1.95013	3.38265	2.52859	0.754983		341.5	7.38616	8.03943	6.5518	7.3258	0.745648
							230.5	2.20726	1.91144	3.30951	2.47607	0.736777		344.5	7.26957	8.01397	6.45877	7.24743	0.777836
							232.5	2.16754	1.86595	3.26154	2.43168	0.73433		347.5	7.18012	7.84209	6.33815	7.12012	0.753762
							234.5	2.11892	1.8204	3.16196	2.36709	0.704366		350.5	7.09339	7.66652	6.24926	7.00305	0.712934
							236.5	2.06028	1.77857	3.07808	2.30564	0.683619		353.5	6.99473	7.5856	6.13938	6.90657	0.727132
							238.5	2.00318	1.72172	3.01964	2.24818	0.682764		356.5	6.89171	7.57228	6.09694	6.85364	0.738405
							240.5	1.97248	1.68879	2.93809	2.19978	0.654932		359.5	6.75032	7.41205	5.9931	6.71849	0.710008
							242.5	1.94595	1.63988	2.888	2.15795	0.650506		362.5	6.67432	7.2806	5.88193	6.61229	0.701395
														365.5	6.59234	7.1956	5.6273	6.47175	0.791073
														368.5	6.51208	7.12921	5.74787	6.46305	0.691974
														371.5	6.38066	7.02993	5.46042	6.29034	0.788644
														374.5	6.27784	6.91705	5.39049	6.19513	0.766631
														377.5	6.19687	6.81722	5.47498	6.16302	0.671758
														380.5	6.0997	6.70722	5.41037	6.07243	0.648858
														383.5	5.96351	6.6284	5.19253	5.92814	0.718589
														386.5	5.92494	6.53044	5.14202	5.8658	0.696096
														389.5	5.8195	6.41897	5.10761	5.78203	0.656482
														392.5	5.77914	6.32914	5.11001	5.73943	0.610532

## Sheet: Supplementary Figure 1a
[M]0/[I]0 = 50
1. [M]0 = 0.4 M							2. [M]0 = 0.3 M							3. [M]0 = 0.2 M
Time (min)	Remaining NCA (%)						Time (min)	Remaining NCA (%)						Time (min)	Remaining NCA (%)
	Run 1	Run 2	Run 3	Average	s.d.			Run 1	Run 2	Run 3	Average	s.d.			Run 1	Run 2	Run 3	Average	s.d.
2.5	99.0666	99.4116	99.4652	99.3145	0.216334		2.5	99.4377	99.4733	99.8691	99.5934	0.239455		2.5	99.4702	99.3987	99.4724	99.4471	0.0419705
3.5	97.5516	100.022	98.2905	98.6213	1.26778		4.5	99.1207	99.0781	99.4402	99.213	0.197943		4.5	100.283	98.9507	99.0786	99.4375	0.735222
4.5	95.0433	100.567	98.5449	98.0517	2.79464		6.5	99.0789	97.9588	99.2568	98.7648	0.703693		6.5	99.4159	98.1137	98.2066	98.5787	0.726486
5.5	95.5004	101.271	99.8065	98.8592	2.9995		8.5	98.7661	97.713	98.7352	98.4048	0.599293		8.5	97.8914	97.4177	97.8173	97.7088	0.254824
6.5	95.3788	100.372	96.9104	97.5539	2.55828		10.5	97.941	96.5595	97.7948	97.4318	0.758945		10.5	97.7032	96.3761	96.897	96.9921	0.668672
7.5	95.0332	100.152	96.3059	97.1635	2.66479		12.5	96.5635	95.298	96.6069	96.1562	0.743472		12.5	96.5837	95.5334	95.6319	95.9163	0.580091
8.5	94.2458	99.606	95.6251	96.4923	2.78334		14.5	95.0306	94.0452	94.734	94.6033	0.50551		14.5	95.8072	94.7195	93.2104	94.579	1.30412
9.5	93.4273	98.847	94.2631	95.5125	2.91786		16.5	93.194	92.4152	92.9518	92.8536	0.398551		16.5	95.2013	92.6671	94.1066	93.9916	1.27097
10.5	92.1759	97.4719	92.5946	94.0808	2.94423		18.5	90.526	90.3511	90.278	90.3851	0.127442		18.5	93.3857	91.6521	91.5199	92.1859	1.04118
11.5	90.846	96.0393	90.9038	92.5964	2.98181		20.5	88.0358	87.9025	87.4043	87.7809	0.332844		20.5	92.403	90.8765	91.531	91.6035	0.765823
12.5	88.957	94.2199	88.8799	90.6856	3.06108		22.5	84.9134	84.9522	84.0432	84.6363	0.51398		22.5	91.4879	90.0878	89.895	90.4902	0.869374
13.5	89.1494	91.9074	86.2856	89.1141	2.81102		24.5	80.8911	81.3115	80.0088	80.7371	0.664886		24.5	91.0098	89.0879	88.8801	89.6593	1.17421
14.5	86.8598	89.2872	83.3935	86.5135	2.96208		26.5	74.9837	77.4842	73.7603	75.4094	1.8981		26.5	90.22	88.1192	88.2057	88.8483	1.18872
15.5	82.7587	89.398	80.0576	84.0715	4.80658		28.5	70.6488	74.0226	69.6917	71.4544	2.27506		28.5	89.2769	87.055	87.2135	87.8485	1.23958
16.5	80.7241	85.7369	79.4741	81.9783	3.31444		30.5	64.5227	68.1189	63.0787	65.2401	2.59558		30.5	88.2472	85.998	85.9383	86.7278	1.31618
17.5	76.8225	79.4391	72.8151	76.3589	3.33625		32.5	60.088	61.6277	58.4799	60.0652	1.574		32.5	87.3367	85.0012	84.671	85.6696	1.45313
18.5	72.9278	74.9023	68.226	72.0187	3.42972		34.5	53.5684	56.8272	52.2702	54.2219	2.34772		34.5	85.7994	83.7326	83.6614	84.3978	1.21433
19.5	69.3923	70.5385	63.5864	67.8391	3.72726		36.5	48.01	51.2728	46.0593	48.4474	2.63415		36.5	84.0635	82.5487	82.2865	82.9663	0.959266
20.5	65.6009	65.9326	58.2385	63.2573	4.34956		38.5	42.1963	45.3659	39.9529	42.505	2.71967		38.5	82.3146	80.9981	80.728	81.3469	0.848884
21.5	60.3567	59.8358	55.1379	58.4435	2.87447		40.5	37.3347	40.2412	35.3217	37.6325	2.47325		40.5	81.1541	79.6025	78.8082	79.8549	1.19317
22.5	57.9347	56.8521	50.061	54.9493	4.2678		42.5	31.3376	35.3384	29.5165	32.0642	2.9782		42.5	79.2134	77.1951	76.7798	77.7294	1.30178
23.5	54.0963	52.8671	46.286	51.0831	4.19963		44.5	27.7126	29.7833	25.7028	27.7329	2.04034		44.5	77.5327	75.6236	74.6594	75.9386	1.4623
24.5	50.1282	47.9501	41.5832	46.5538	4.4403		46.5	24.3776	26.1749	22.2712	24.2746	1.95391		46.5	75.1344	74.0699	72.0978	73.7674	1.5407
25.5	46.169	43.3291	37.5531	42.3504	4.39056		48.5	21.0257	22.8826	19.0365	20.9816	1.9234		48.5	72.6854	71.2257	69.512	71.141	1.58842
26.5	41.8612	39.6972	32.0807	37.8797	5.13731		50.5	18.1659	19.6581	16.1872	18.0037	1.74112		50.5	69.9985	68.8644	66.8751	68.5794	1.58113
27.5	38.8121	34.0975	29.7134	34.2077	4.55034		52.5	14.8903	16.8739	13.2453	15.0032	1.81691		52.5	67.1219	66.2221	64.1455	65.8298	1.5265
28.5	35.2803	31.4445	24.5787	30.4345	5.42182		54.5	12.9135	13.8732	11.2404	12.6757	1.33238		54.5	63.8626	62.94	60.2746	62.3591	1.8632
29.5	32.0724	26.1692	21.7566	26.666	5.17582		56.5	11.1765	11.8627	9.50128	10.8468	1.21475		56.5	62.7383	59.643	58.6657	60.349	2.12613
30.5	28.7554	23.5559	19.3987	23.9033	4.68802		58.5	9.64679	10.2396	8.02575	9.30406	1.14604		58.5	59.2776	58.6153	55.3926	57.7618	2.07836
31.5	24.5033	20.9733	17.0849	20.8538	3.7106		60.5	8.37305	8.7122	6.79736	7.96087	1.0218		60.5	55.7164	55.3665	52.4889	54.5239	1.77105
32.5	22.2478	18.6503	15.1728	18.6903	3.53764		62.5	6.88993	7.56184	5.72186	6.72454	0.931077		62.5	53.1467	52.1146	48.4342	51.2318	2.47718
33.5	19.9778	16.7554	13.3929	16.7087	3.29272		64.5	5.88436	6.51942	4.84621	5.75	0.844658		64.5	49.0144	48.8857	45.1646	47.6882	2.18646
34.5	18.0815	15.1878	12.2668	15.1787	2.90734		66.5	4.96455	5.50171	4.18589	4.88405	0.661595		66.5	45.7253	45.8745	41.8892	44.4963	2.25909
35.5	16.5786	13.752	11.0159	13.7822	2.78145		68.5	4.18783	4.69046	3.62706	4.16845	0.531968		68.5	42.6984	42.6219	38.6444	41.3215	2.3188
36.5	15.2539	12.4507	9.89468	12.5331	2.68055		70.5	3.59028	4.09028	2.96026	3.54694	0.566254		70.5	39.6573	39.7735	34.4666	37.9658	3.03094
37.5	13.5994	11.1939	8.884	11.2257	2.35786		72.5	3.08929	3.46077	2.51379	3.02128	0.477138		72.5	36.5411	36.7398	31.8434	35.0414	2.77138
38.5	12.4023	9.94266	7.75001	10.0317	2.32741		74.5	2.59604	2.897	2.11345	2.5355	0.395263		74.5	33.135	33.2409	29.2747	31.8835	2.25992
39.5	11.2867	8.91268	6.70882	8.96939	2.28944		76.5	2.24794	2.43404	1.76436	2.14878	0.345677		76.5	30.8856	30.8611	27.2401	29.6623	2.09771
40.5	10.0704	7.87961	6.05058	8.0002	2.01262		78.5	1.94317	2.15512	1.46421	1.85417	0.353947		78.5	28.6901	28.7213	24.9111	27.4408	2.1909
41.5	9.13054	6.93075	5.35681	7.13937	1.89549		80.5	1.56271	1.81106	1.24272	1.53883	0.284926		80.5	26.4311	26.5806	22.7523	25.2547	2.16842
42.5	8.24453	6.13998	4.75745	6.38065	1.75596									82.5	24.1584	24.5596	20.3703	23.0295	2.31159
43.5	7.37934	5.37463	4.219	5.65766	1.59906									84.5	22.0674	22.5959	18.6842	21.1158	2.12234
44.5	6.7331	4.73199	3.67292	5.046	1.55407									86.5	20.1968	20.398	17.1267	19.2405	1.83337
45.5	6.18842	3.94505	3.04956	4.39434	1.61694									88.5	18.4917	18.7678	15.6318	17.6304	1.73635
46.5	5.46021	3.73357	2.63383	3.94254	1.42473									90.5	16.9276	17.3124	14.2063	16.1488	1.69321
47.5	5.13772	3.53407	2.49761	3.72313	1.33017									92.5	15.5186	15.9063	12.9721	14.799	1.594
48.5	4.49995	2.82779	2.21969	3.18248	1.18078									94.5	14.1959	14.5459	11.8817	13.5412	1.44775
49.5	3.99204	2.6901	1.88554	2.8559	1.06299									96.5	13.0227	13.254	10.8234	12.3667	1.34154
50.5	3.66092	2.23806	1.58883	2.49594	1.05984									98.5	11.9331	12.2185	9.81089	11.3208	1.3154
51.5	3.20575	1.94669	1.44863	2.20036	0.905611									100.5	10.951	11.1332	8.94413	10.3428	1.21469
52.5	2.67067	1.89782	1.23795	1.93548	0.717103									102.5	10.0027	10.2634	8.1773	9.48112	1.13664
53.5	2.41248	1.59066	1.09409	1.69908	0.665847									104.5	9.16414	9.3627	7.45453	8.66046	1.04907
54.5	2.19894	1.38961	0.925913	1.50482	0.644287									106.5	8.38527	8.64277	6.75979	7.92928	1.02096
														108.5	7.7028	7.92999	6.22302	7.28527	0.926924
														110.5	7.02554	7.28953	5.63165	6.64891	0.890806
														112.5	6.45888	6.67053	5.15981	6.09641	0.817992
														114.5	5.96485	6.15675	4.71497	5.61219	0.782917
														116.5	5.45908	5.65339	4.33429	5.14892	0.712149
														118.5	5.02549	5.18855	3.96565	4.72657	0.663993
														120.5	4.58958	4.7781	3.66436	4.34402	0.596096
														122.5	4.21686	4.41393	3.32718	3.98599	0.578993
														124.5	3.91137	4.05775	3.06802	3.67905	0.534203
														126.5	3.62256	3.75035	2.78279	3.38523	0.525629
														128.5	3.30758	3.46805	2.59827	3.12463	0.462848
														130.5	3.09307	3.21266	2.39163	2.89912	0.443549
														132.5	2.84063	2.94991	2.16845	2.653	0.423172
														134.5	2.61188	2.74787	2.00887	2.45621	0.393327
														136.5	2.42561	2.54963	1.85053	2.27525	0.373015
														138.5	2.26857	2.36576	1.70881	2.11438	0.354578
														140.5	2.08331	2.1949	1.5619	1.9467	0.337889
														142.5	1.94443	2.04564	1.44078	1.81028	0.323977
														144.5	1.79525	1.88672	1.34673	1.67623	0.289003
														146.5	1.67852	1.7859	1.24945	1.57129	0.283848
														148.5	1.53596	1.63717	1.13702	1.43672	0.264436
														150.5	1.46774	1.52661	1.05477	1.34971	0.257115
														152.5	1.36437	1.4059	0.962071	1.24412	0.245139

## Sheet: Supplementary Figure 1b
[M]0/[I]0 = 150
1. [M]0 = 0.4 M							2. [M]0 = 0.3 M							3. [M]0 = 0.2 M
Time (min)	Remaining NCA (%)						Time (min)	Remaining NCA (%)						Time (min)	Remaining NCA (%)
	Run 1	Run 2	Run 3	Average	s.d.			Run 1	Run 2	Run 3	Average	s.d.			Run 1	Run 2	Run 3	Average	s.d.
3.5	100.64	99.3955	99.5551	99.8637	0.677449		3.5	100.885	99.4344	99.4761	99.9318	0.825707		3.5	99.3506	99.2333	99.3596	99.3145	0.0704345
5.5	99.2334	98.3278	99.0038	98.855	0.470779		6.5	99.9722	97.247	97.6068	98.2753	1.48051		8.5	96.5152	96.5436	96.9379	96.6655	0.236289
7.5	98.5592	97.9483	98.7442	98.4172	0.416536		9.5	98.754	97.0269	97.2888	97.6899	0.93077		13.5	93.918	94.0384	94.5622	94.1729	0.34252
9.5	97.3902	96.8144	98.318	97.5075	0.758614		12.5	96.9143	96.1132	94.8629	95.9635	1.03389		18.5	92.9928	93.0104	93.2834	93.0955	0.16295
11.5	96.3857	95.8885	96.575	96.2831	0.354594		15.5	95.1885	93.8308	94.0487	94.356	0.72917		23.5	92.1152	92.1991	92.508	92.2741	0.206828
13.5	95.6471	95.172	96.0069	95.6087	0.418795		18.5	93.8819	93.0324	93.368	93.4274	0.427884		28.5	91.1934	91.2033	91.6964	91.3644	0.287623
15.5	94.9936	94.4302	95.5634	94.9957	0.566561		21.5	93.2394	92.2895	92.6352	92.7214	0.480801		33.5	90.2198	90.4254	90.8141	90.4864	0.301835
17.5	94.035	93.3295	94.7674	94.044	0.719011		24.5	92.335	91.5988	91.8064	91.9134	0.379625		38.5	89.5797	89.5269	90.001	89.7025	0.259814
19.5	93.2402	92.3453	94.0759	93.2205	0.86548		27.5	91.1027	90.5153	91.0893	90.9024	0.335304		43.5	88.8539	88.6597	89.2835	88.9324	0.319233
21.5	92.454	91.4689	93.4818	92.4682	1.00653		30.5	90.1425	89.5183	90.2477	89.9695	0.394282		48.5	87.7809	87.7155	88.7035	88.0666	0.552539
23.5	91.2822	90.1272	92.8676	91.4257	1.3758		33.5	88.7463	88.5183	89.4576	88.9074	0.489927		53.5	87.3286	87.2032	87.8023	87.4447	0.315981
25.5	90.4578	89.2406	92.0849	90.5944	1.42705		36.5	87.6423	87.3562	88.6181	87.8722	0.661586		58.5	86.2697	86.4547	87.2458	86.6567	0.518444
27.5	89.7532	88.4619	91.2705	89.8285	1.40581		39.5	86.3914	86.1873	88.1757	86.9182	1.09385		63.5	85.7555	85.7588	86.3465	85.9536	0.34025
29.5	88.8193	87.5249	90.1551	88.8331	1.31511		42.5	85.5824	85.5166	87.1149	86.0713	0.904385		68.5	85.2161	85.121	85.8261	85.3877	0.382584
31.5	87.857	86.3667	89.5333	87.919	1.58421		45.5	84.4996	84.351	86.5598	85.1368	1.23456		73.5	84.3589	84.29	85.0259	84.5582	0.406434
33.5	86.8546	85.2234	88.3486	86.8089	1.5631		48.5	83.4265	83.1669	85.3348	83.9761	1.18382		78.5	83.5198	83.73	84.2622	83.8373	0.382683
35.5	85.8001	83.9455	87.2891	85.6782	1.67512		51.5	82.0148	81.6704	84.3928	82.6927	1.48243		83.5	82.6078	82.9246	83.5947	83.0423	0.503849
37.5	84.5525	82.5558	86.4765	84.5282	1.96044		54.5	80.8154	80.1425	83.2017	81.3865	1.60756		88.5	81.6761	82.0768	82.6055	82.1195	0.466163
39.5	83.2794	81.0377	85.0674	83.1282	2.0191		57.5	79.0886	78.3631	82.0351	79.829	1.94475		93.5	80.7413	81.2137	81.7643	81.2398	0.512005
41.5	81.9522	79.4614	83.881	81.7649	2.21575		60.5	77.1797	76.6237	80.7179	78.1738	2.22072		98.5	79.5845	80.2891	80.9084	80.2607	0.662408
43.5	79.6137	77.7948	82.6029	80.0038	2.42766		63.5	75.1685	74.722	79.1981	76.3629	2.46548		103.5	78.3584	79.3314	79.807	79.1656	0.738384
45.5	78.8592	75.9179	81.3162	78.6978	2.70275		66.5	73.2288	72.7232	77.8252	74.5924	2.8111		108.5	77.1201	78.1312	78.6474	77.9662	0.776914
47.5	77.4116	74.1024	79.8552	77.1231	2.88722		69.5	72.4104	71.639	76.2018	73.4171	2.44232		113.5	75.9633	77.1464	77.6624	76.924	0.871135
49.5	75.8062	71.9837	78.7761	75.522	3.40511		72.5	70.4163	69.718	75.4524	71.8622	3.12872		118.5	74.5167	76.0195	76.9778	75.838	1.24054
51.5	73.9086	70.1633	77.7304	73.9341	3.78364		75.5	68.5753	67.4026	73.8492	69.9424	3.43384		123.5	72.8405	74.8311	75.5044	74.392	1.38514
53.5	72.3318	68.2106	76.007	72.1832	3.90033		78.5	66.175	65.0811	71.166	67.474	3.24381		128.5	71.3207	73.5585	74.1862	73.0218	1.50624
55.5	70.5299	66.1484	74.2346	70.3043	4.04784		81.5	63.6509	63.0451	70.2135	65.6365	3.97534		133.5	69.7178	72.333	71.9627	71.3378	1.41518
57.5	68.7734	63.9082	72.6589	68.4468	4.38451		84.5	61.9848	60.8863	68.1488	63.6733	3.9146		138.5	67.3626	70.9323	70.6272	69.6407	1.97878
59.5	66.7454	62.1211	71.2534	66.7066	4.56624		87.5	59.6279	58.5798	66.5767	61.5948	4.3462		143.5	65.8699	69.5708	69.497	68.3126	2.11574
61.5	64.9264	59.9712	69.4694	64.789	4.75061		90.5	57.235	56.5205	64.5359	59.4305	4.43586		148.5	64.279	67.4741	68.0623	66.6051	2.03583
63.5	63.1471	57.8096	67.4871	62.8146	4.8473		93.5	55.2254	54.6435	62.7368	57.5352	4.51406		153.5	62.5298	66.0978	66.7674	65.1317	2.27802
65.5	61.1916	55.5703	65.4321	60.7313	4.94697		96.5	53.1409	52.3915	60.7288	55.4204	4.61246		158.5	60.8271	64.7616	65.3749	63.6545	2.46776
67.5	59.2907	53.3953	63.3096	58.6652	4.98668		99.5	50.9313	50.3703	58.7781	53.3599	4.70067		163.5	59.162	63.4439	63.8255	62.1438	2.58939
69.5	57.1964	51.0965	61.2067	56.4999	5.09097		102.5	48.7824	48.16	57.1205	51.3543	5.00337		168.5	57.3192	61.9503	62.3886	60.5527	2.80888
71.5	55.2586	48.7053	59.0692	54.3444	5.24209		105.5	46.8402	46.4552	55.3273	49.5409	5.01483		173.5	55.67	60.52	60.6365	58.9422	2.83437
73.5	53.1554	47.5357	57.1612	52.6174	4.83522		108.5	44.9626	44.4695	53.3663	47.5994	5.0003		178.5	53.9593	59.038	59.2715	57.423	3.00187
75.5	52.0521	45.4268	56.1597	51.2129	5.41545		111.5	43.0024	42.6259	51.5167	45.715	5.02798		183.5	52.4096	57.6044	57.6363	55.8834	3.00844
77.5	50.0533	43.3367	54.1791	49.1897	5.47254		114.5	41.0839	40.7284	49.7223	43.8449	5.09309		188.5	50.8461	56.1259	56.1564	54.3761	3.05713
79.5	48.1485	41.8032	52.2883	47.4134	5.28107		117.5	39.2108	38.8322	48.1573	42.0668	5.27797		193.5	49.2201	54.6822	54.6429	52.8484	3.14227
81.5	46.288	39.9475	50.7182	45.6512	5.41351		120.5	39.1796	36.902	46.3954	40.8257	4.95612		198.5	47.7378	53.2588	53.298	51.4316	3.19891
83.5	44.8698	38.0157	49.0068	43.9641	5.55123		123.5	37.6236	36.0953	44.705	39.4746	4.59364		203.5	46.2113	52.0063	51.879	50.0322	3.30961
85.5	43.0168	36.2154	47.2166	42.1496	5.55166		126.5	35.9235	34.5635	43.0811	37.856	4.57585		208.5	44.2949	51.1404	50.4759	48.6371	3.77511
87.5	41.4654	34.5022	45.5321	40.4999	5.57796		129.5	34.2367	33.0769	41.4722	36.2619	4.54934		213.5	42.8394	49.7469	49.1244	47.2369	3.82103
89.5	39.7243	32.8233	43.8562	38.8013	5.5741		132.5	32.1186	31.5441	39.2048	34.2892	4.26671		218.5	41.4726	48.0626	47.2691	45.6015	3.5976
91.5	38.2632	32.536	42.1811	37.6601	4.85072		135.5	30.6171	30.1059	37.415	32.7127	4.08036		223.5	40.2035	46.8214	45.9644	44.3298	3.59908
93.5	36.7622	31.0428	40.464	36.0897	4.74648		138.5	29.2717	28.9025	35.9144	31.3628	3.94607		228.5	38.93	45.6171	44.5822	43.0431	3.59946
95.5	35.3773	29.5865	38.8504	34.6047	4.68003		141.5	28.095	27.8503	34.4875	30.1443	3.76334		233.5	37.6531	44.004	43.375	41.6774	3.49928
97.5	33.8518	28.2718	37.1813	33.1016	4.50192		144.5	26.9355	26.709	33.3268	28.9905	3.75714		238.5	36.5182	42.8033	42.1222	40.4812	3.44895
99.5	32.4529	27.0579	37.2095	32.2401	5.07916		147.5	25.6125	25.7516	33.1076	28.1572	4.28771		243.5	35.4125	41.7607	41.0166	39.3966	3.47033
101.5	32.0428	25.9481	35.7531	31.248	4.95058		150.5	24.8214	24.6894	31.808	27.1063	4.07239		248.5	34.3909	40.9327	39.8657	38.3964	3.50971
103.5	30.8257	24.8824	34.4618	30.0566	4.83578		153.5	23.7331	23.7526	30.7198	26.0685	4.02815		253.5	34.0383	39.6505	38.6902	37.4597	3.00163
105.5	29.7109	23.8783	33.0762	28.8885	4.65379		156.5	22.8215	22.8172	29.5684	25.069	3.89654		258.5	32.9918	38.6497	37.6476	36.4297	3.0192
107.5	28.5947	22.8514	31.7411	27.729	4.50764		159.5	21.8256	21.8936	28.6376	24.1189	3.91341		263.5	32.093	37.5993	36.6579	35.4501	2.94518
109.5	27.5804	21.3271	30.7038	26.5371	4.77462		162.5	20.6951	21.1511	27.6407	23.1623	3.88511		268.5	31.1166	36.6918	35.7127	34.507	2.9767
111.5	26.5767	20.4062	29.4548	25.4792	4.62309		165.5	19.9326	20.3555	26.6601	22.3161	3.76795		273.5	30.2001	35.8138	34.6926	33.5688	2.97076
113.5	25.6458	19.4362	28.4554	24.5124	4.61516		168.5	19.043	19.3837	25.7267	21.3845	3.76435		278.5	29.3845	34.9302	33.8427	32.7191	2.93863
115.5	24.6777	18.6914	27.0989	23.4893	4.32788		171.5	18.4033	18.6183	24.9323	20.6513	3.70901		283.5	28.587	34.1533	32.855	31.8651	2.91217
117.5	23.1745	17.9425	25.9607	22.3592	4.07082		174.5	17.6193	17.9579	24.0101	19.8624	3.59594		288.5	27.773	33.3291	32.5776	31.2266	3.01438
119.5	22.2464	17.2371	24.8969	21.4601	3.88993		177.5	16.8854	17.3947	23.021	19.1004	3.40487		293.5	27.0348	32.5514	31.8046	30.4636	2.9928
121.5	21.4377	16.4945	24.0324	20.6549	3.82941		180.5	16.2736	16.748	22.1684	18.3967	3.27504		298.5	26.3342	31.8383	31.0065	29.7263	2.96697
123.5	20.6305	15.7002	23.059	19.7966	3.74959		183.5	15.6763	16.1501	21.4521	17.7595	3.20667		303.5	25.7218	31.1109	30.2484	29.027	2.89472
125.5	19.8202	14.2845	22.3192	18.808	4.11188		186.5	14.9906	15.6152	20.8657	17.1571	3.22682		308.5	25.0166	30.8979	29.4911	28.4685	3.07113
127.5	19.1867	13.7372	21.4484	18.1241	3.9639		189.5	14.438	15.0686	20.2474	16.5846	3.18764		313.5	24.4236	30.1866	28.7278	27.7793	2.9963
129.5	18.447	13.2591	20.6854	17.4638	3.80949		192.5	13.8924	14.5427	19.5011	15.9787	3.06774		318.5	23.8609	29.5388	28.079	27.1596	2.94846
131.5	17.8372	12.7553	20.0376	16.8767	3.73497		195.5	13.2609	14.0969	18.8259	15.3945	3.00088		323.5	23.2952	28.9221	27.4025	26.54	2.91093
133.5	17.2437	12.3522	19.3671	16.321	3.59736		198.5	12.7365	13.6212	18.3595	14.9057	3.02355		328.5	22.7793	28.3239	26.7244	25.9425	2.85377
135.5	16.7333	11.902	18.6421	15.7591	3.47406		201.5	12.2713	13.1623	17.6598	14.3645	2.88841		333.5	22.3211	27.7338	26.1983	25.4177	2.78953
137.5	16.3261	11.4571	17.9936	15.2589	3.39637		204.5	11.8514	12.3755	17.2662	13.831	2.98644		338.5	21.8387	27.2117	25.594	24.8815	2.75646
139.5	15.6995	11.0181	17.2768	14.6648	3.25514		207.5	11.4787	11.9542	16.798	13.4103	2.94343		343.5	21.4394	26.5177	25.0676	24.3416	2.61582
141.5	15.1099	10.6983	16.6771	14.1618	3.10008		210.5	11.1025	11.5849	16.2672	12.9848	2.85279		348.5	21.1992	25.9814	24.6585	23.9464	2.46937
143.5	14.7164	10.3124	15.3258	13.4515	2.73559		213.5	10.8012	11.2599	15.7621	12.6077	2.74138		353.5	20.6651	25.5693	24.0722	23.4355	2.51331
145.5	14.1899	9.88506	14.8399	12.9716	2.69273		216.5	10.4553	10.9356	15.3626	12.2512	2.70526		358.5	20.2299	25.2044	23.6345	23.0229	2.543
147.5	12.914	9.51286	14.3609	12.2626	2.48879		219.5	10.1891	10.6602	14.889	11.9128	2.58821		363.5	19.9444	24.6384	23.2185	22.6004	2.40728
149.5	12.5786	9.23642	13.9323	11.9158	2.41709		222.5	9.92221	10.3911	14.4984	11.6039	2.51766		368.5	19.6391	24.2947	22.7781	22.2373	2.37442
151.5	12.1956	8.88903	13.4718	11.5188	2.36514		225.5	9.64725	10.1771	14.0357	11.2867	2.3954		373.5	19.3374	23.9057	22.3362	21.8598	2.32113
153.5	11.8158	8.59069	13.0475	11.1513	2.3015		228.5	9.37004	9.8842	13.7129	10.9891	2.37291		378.5	19.0099	23.6128	22.0185	21.5471	2.33735
155.5	11.4384	8.30802	12.624	10.7902	2.22984		231.5	9.14609	9.68306	13.3816	10.7369	2.30603		383.5	18.7601	23.2611	21.6111	21.2108	2.27703
157.5	11.0815	8.0437	12.2297	10.4516	2.16292		234.5	8.88685	9.39858	12.962	10.4158	2.21987		388.5	18.389	23.084	21.2353	20.9028	2.36511
159.5	10.7825	7.80326	11.9428	10.1762	2.13531		237.5	8.71014	9.18325	12.6201	10.1712	2.13399		393.5	18.1259	22.6452	21.0014	20.5908	2.28747
161.5	10.4686	7.54948	11.5632	9.86043	2.07482		240.5	8.4637	8.97974	12.3068	9.91676	2.08589		398.5	17.872	22.3627	20.6445	20.2931	2.2659
163.5	10.2059	7.31082	11.2597	9.59215	2.04474		243.5	8.27102	8.83211	11.9743	9.69248	1.99595		403.5	17.5966	22.0092	20.4777	20.0278	2.24044
165.5	9.88931	7.10574	10.9109	9.30199	1.96941		246.5	8.07672	8.61944	11.4044	9.36685	1.7853		408.5	17.3525	21.8092	20.0713	19.7443	2.2463
167.5	9.67736	6.90623	10.513	9.0322	1.88796		249.5	7.90846	8.42993	11.1307	9.15636	1.72959		413.5	17.094	21.5255	19.8252	19.4815	2.23564
169.5	9.36019	6.66068	10.2551	8.75865	1.87118		252.5	7.68	8.2749	10.8738	8.94289	1.69844		418.5	16.8756	21.1828	19.5073	19.1886	2.17125
171.5	9.13135	6.48072	9.96907	8.52705	1.821		255.5	7.51417	8.09029	10.6999	8.76811	1.69757		423.5	16.6784	20.9337	19.2351	18.9491	2.14202
173.5	8.91409	6.33581	9.70122	8.31704	1.76035		258.5	7.32985	7.92776	10.625	8.62753	1.75549		428.5	16.434	20.7498	19.0324	18.7388	2.17282
175.5	8.65942	6.15054	9.3776	8.06252	1.69431		261.5	7.19206	7.77363	10.3214	8.42904	1.66445		433.5	16.2127	20.45	18.7296	18.4641	2.13111
177.5	8.45629	5.9821	9.16529	7.8679	1.67117		264.5	7.05626	7.74064	10.0261	8.27432	1.55516		438.5	16.0256	20.2459	18.4856	18.2524	2.1198
179.5	8.24498	5.84205	8.9238	7.67027	1.61926		267.5	6.91182	7.49947	9.83371	8.08167	1.5455		443.5	15.8206	20.0024	18.2649	18.0293	2.10083
181.5	8.03936	5.69877	8.68421	7.47412	1.57093		270.5	6.7817	7.36058	9.6163	7.91953	1.49768		448.5	15.6603	19.7645	18.0722	17.8324	2.0626
181.5	7.87559	5.54063	8.46821	7.29481	1.54779		273.5	6.65197	7.3288	9.48863	7.82313	1.48153		453.5	15.4569	19.5131	17.8129	17.5943	2.03693
							276.5	6.52011	7.19094	9.29571	7.66892	1.44822		458.5	15.2706	19.3186	17.5928	17.394	2.03132
							279.5	6.41883	6.98708	9.1755	7.52714	1.45553		463.5	15.1416	19.147	17.3906	17.2264	2.00772
							282.5	6.29368	6.9845	8.96053	7.4129	1.38408		468.5	14.9406	18.9564	17.1713	17.0228	2.01202
							285.5	6.17734	6.83293	8.83744	7.28257	1.38588		473.5	14.8073	18.7241	17.0368	16.8561	1.96462
							288.5	6.0751	6.76181	8.69043	7.17578	1.35592		478.5	14.6354	18.5492	16.8381	16.6742	1.96201
							291.5	5.81786	6.5898	8.53179	6.97982	1.39837		483.5	14.5271	18.3508	16.6475	16.5085	1.91564
							294.5	5.72409	6.55234	8.43864	6.90503	1.39122		488.5	14.3844	18.1574	16.4956	16.3458	1.89096
							297.5	5.63266	6.39231	8.25452	6.75983	1.34901		493.5	14.2675	17.9776	16.3179	16.1877	1.85848
							300.5	5.53683	6.3136	8.14	6.66348	1.33639		498.5	14.1439	17.8785	16.1542	16.0588	1.86908
							303.5	5.45556	6.11753	8.02932	6.53414	1.3365		503.5	14.027	17.6846	15.9975	15.903	1.83062
														508.5	13.9059	17.4529	15.831	15.7299	1.77566
														513.5	13.8324	17.0676	15.6962	15.5321	1.62387
														518.5	13.7068	17.1707	15.5582	15.4786	1.73333
														523.5	13.5728	16.7743	15.4221	15.2564	1.60714
														528.5	13.4624	16.4932	15.2526	15.0694	1.52365
														533.5	13.3415	16.5319	15.1743	15.0159	1.60106
														538.5	13.3307	16.3997	15.0262	14.9189	1.53731
														543.5	13.1249	16.2612	14.9267	14.7709	1.57392
														548.5	13.065	15.9409	14.826	14.6107	1.44997
														553.5	12.9963	15.8414	14.697	14.5116	1.43157
														558.5	12.9331	15.734	14.6266	14.4312	1.41061
														563.5	12.8364	15.7036	14.5978	14.3793	1.44606
														568.5	12.7556	15.6332	14.4321	14.2736	1.44533
														573.5	12.69	15.5266	14.2483	14.155	1.4206
														578.5	12.5486	15.4438	14.2139	14.0688	1.45305
														583.5	12.481	15.3257	14.2064	14.0044	1.43311
														588.5	12.3223	15.2651	13.9834	13.8569	1.47548
														593.5	12.1696	15.151	14.0196	13.7801	1.50505
														598.5	12.2697	15.0801	13.7661	13.7053	1.4062
														603.5	12.1455	15.035	13.8332	13.6712	1.45155
														608.5	11.9208	14.9679	13.7006	13.5298	1.53076
														613.5	11.8833	14.8401	13.6376	13.4537	1.48697
														618.5	11.5406	14.8381	13.5603	13.313	1.66258
														623.5	11.7079	14.7302	13.468	13.302	1.51799
														628.5	11.4017	14.6794	13.416	13.1657	1.65314
														633.5	11.3657	14.6387	13.378	13.1275	1.65082
														638.5	11.3266	14.5684	13.2872	13.0607	1.63271
														643.5	11.3	14.5316	12.6758	12.8358	1.62175
														648.5	11.2573	14.4496	12.611	12.7726	1.60229
														653.5	11.1808	14.3671	12.5527	12.7002	1.59828
														658.5	11.1889	14.342	12.5422	12.6911	1.58181
														663.5	11.1082	14.2754	12.4922	12.6253	1.58778
														668.5	11.13	14.2332	12.4467	12.6033	1.5575
														673.5	11.0483	14.179	12.3949	12.5407	1.57045
														678.5	10.9799	14.1132	12.334	12.4757	1.57146
														683.5	10.9855	14.1157	12.2381	12.4464	1.57548
														688.5	10.9435	14.0242	12.2785	12.4154	1.54491
														693.5	10.9243	13.9852	12.1706	12.36	1.53922
														698.5	10.8766	13.904	12.1576	12.3127	1.51962
														703.5	10.869	13.9079	12.1052	12.294	1.5282
														708.5	10.8357	13.8893	12.0691	12.2647	1.53618
														713.5	10.7925	13.809	12.0836	12.2284	1.51346
														718.5	10.7619	13.7876	12.0151	12.1882	1.52026
														723.5	10.7425	13.7483	11.9156	12.1355	1.51489
